# Supplementary material for: Nesting Site and Plumage Color Are the Main Traits Associated with Bird Species Presence in Urban Areas
Source: Animals (Basel). 2022 Apr 29;12(9):1148. doi: 10.3390/ani12091148 (PMC9099748; doi:10.3390/ani12091148)
Supplement: Supplementary file 1 [file animals-12-01148-s001.zip]

Archive with 1 entries (1 files):
- animals-1651113-supplementary.pdf
